# Supplementary material for: T2DM patients with depression have higher levels of hyperglycemia and cognitive decline than T2DM patients
Source: PLoS One. 2022 Aug 19;17(8):e0273327. doi: 10.1371/journal.pone.0273327 (PMC9390925; doi:10.1371/journal.pone.0273327)
Supplement: S1 File — (XLSX) [file pone.0273327.s001.xlsx]

## Sheet: Gerneral Information
	General characteristics of participants
	Patient NO.	Gender						Age (years)			Education						Occupation						Underlying disease (Frequency)						T2DM Duration (years)			Duration of T2DM treatment (years)			PHQ9 score
		Control		T2DM without depression		T2DM with depression		Control	T2DM without depression	T2DM with depression	Control		T2DM without depression		T2DM with depression		Control		T2DM without depression		T2DM with depression		Control		T2DM without depression		T2DM with depression		Control	T2DM without depression	T2DM with depression	Control	T2DM without depression	T2DM with depression	Control	T2DM without depression	T2DM with depression
		Male	Female	Male	Female	Male	Female				Uneducated	Educated	Uneducated	Educated	Uneducated	Educated	Unemployed	Employee	Unemployed	Employee	Unemployed	Employee	Yes	No	Yes	No	Yes	No
	A1	1						61				1					1							1											2
	A2		1					63				1						1						1											0
	A3		1					62				1						1						1											1
	A4		1					63			1						1						1												0
	A5	1						62				1						1						1											1
	A6		1					61				1					1							1											0
	A7		1					61			1							1					1												0
	A8	1						62				1						1						1											1
	A9		1					61				1					1							1											2
	A10	1						61			1							1					1												1
	A11		1					60				1						1						1											2
	A12		1					62				1					1							1											2
	A13	1						62			1							1					1												2
	A14		1					61				1						1						1											1
	A15	1						61			1						1							1											1
	A16		1					61				1						1						1											0
	A17	1						61			1						1							1											0
	A18		1					61				1						1						1											0
	A19	1						60				1					1							1											1
	A20		1					62				1						1						1											0
	A21	1						61				1						1						1											2
	A22		1					61				1						1						1											1
	A23	1						62				1						1						1											2
	A24		1					61				1						1						1											2
	A25	1						62				1						1						1											0
	A26		1					62				1						1						1											0
	A27	1						61				1						1						1											0
	A28		1					61				1						1						1											0
	A29		1					61				1						1						1											0
	A30		1					61				1						1						1											0
	B1			1					59				1						1							1				18			15			3
	B2				1				61					1						1					1					17			15			1
	B3			1					60					1						1					1					17			16			1
	B4				1				60					1					1						1					17			15			0
	B5			1					59					1						1						1				17			18			0
	B6				1				60				1						1						1					10			13			3
	B7				1				59					1						1					1					16			21			0
	B8			1					60				1							1						1				16			15			4
	B9				1				60					1						1					1					18			17			1
	B10			1					60				1						1						1					22			15			1
	B11				1				61					1						1					1					18			15			3
	B12			1					60				1							1					1					22			15			2
	B13				1				62					1					1							1				18			15			1
	B14			1					62					1						1					1					17			15			0
	B15				1				58				1							1					1					18			15			2
	B16			1					60					1					1							1				22			15			0
	B17				1				60					1						1					1					18			15			0
	B18				1				61				1							1					1					22			15			4
	B19				1				60					1					1						1					19			20			2
	B20				1				61					1						1					1					13			15			1
	B21				1				59				1							1					1					27			22			1
	B22				1				58					1					1							1				18			15			3
	B23				1				60				1							1					1					24			16			0
	B24			1					58					1						1					1					18			15			2
	B25				1				60				1						1						1					18			15			1
	B26				1				60					1						1					1					24			15			2
	B27			1					59				1							1					1					19			22			0
	B28				1				59					1					1						1					14			15			4
	B29				1				60					1						1					1					18			13			1
	B30				1				59					1						1					1					12			14			3
	B31			1					59					1						1					1					25			14			2
	B32				1				59				1							1					1					18			15			0
	B33				1				59					1						1					1					18			18			3
	B34				1				59				1							1					1					25			15			0
	B35				1				60					1						1					1					15			15			0
	B36				1				62				1							1					1					18			18			2
	B37				1				59					1						1					1					22			15			2
	B38				1				59					1						1					1					18			10			1
	B39				1				59					1						1					1					18			15			1
	B40				1				62					1						1					1					23			12			1
	B41				1				60					1						1					1					18			18			2
	B42				1				62					1						1					1					22			15			1
	B43				1				59					1						1					1					18			15			2
	B44				1				60					1						1					1					20			14			1
	B45				1				61					1						1					1					17			15			4
	B46				1				60					1						1					1					20			18			3
	B47				1				61					1						1					1					20			13			0
	B48				1				59					1						1					1					18			15			1
	B49				1				60					1						1					1					23			15			0
	B50			1					60					1						1					1					18			15			3
	C1					1				61					1						1						1				14			12			10
	C2						1			61						1					1						1				12			14			10
	C3						1			61						1						1					1				13			15			6
	C4					1				62						1						1					1				12			15			5
	C5						1			61					1							1					1				20			13			10
	C6					1				62						1					1						1				14			12			6
	C7						1			61					1							1					1				13			12			5
	C8					1				62					1						1						1				13			12			5
	C9						1			61						1						1					1				20			17			9
	C10						1			62					1							1					1				16			12			9
	C11						1			61						1					1						1				17			12			13
	C12					1				63						1						1					1				12			17			5
	C13						1			61						1					1						1				15			12			10
	C14						1			61					1							1					1				14			5			5
	C15						1			61						1					1						1				11			11			8
	C16					1				61						1						1					1				14			12			5
	C17						1			63					1						1						1				20			12			11
	C18						1			61						1						1					1				14			14			5
	C19					1				62					1							1					1				25			12			5
	C20						1			63						1					1						1				14			13			5
	C21						1			61						1						1					1				16			12			5
	C22					1				62					1						1							1			11			11			5
	C23						1			62					1							1					1				17			12			6
	C24					1				62						1						1					1				14			12			5
	C25						1			61					1						1						1				14			12			14
	C26					1				63						1						1						1			4			18			7
	C27						1			65						1					1						1				15			12			8
	C28						1			63					1							1					1				14			13			13
	C29						1			57						1					1						1				20			13			5
	C30						1			59						1						1						1			17			5			8
	C31						1			61					1						1						1				18			14			10
	C32						1			57					1							1					1				5			10			5
	C33						1			62						1						1					1				11			6			13
	C34						1			63					1						1						1				10			16			6
	C35						1			65						1						1					1				6			12			7

## Sheet: Metabolic function
	Metabolic function
	Patient NO.	Weight (kg)			BMI (kg/m2)			Fasting blood glucose (mg/dl)			HbA1c (%)
		Control	T2DM without depression	T2DM with depression	Control	T2DM without depression	T2DM with depression	Control	T2DM without depression	T2DM with depression	Control	T2DM without depression	T2DM with depression
	A1	67			19			89			5.3
	A2	68			19.32			90.21			5.5
	A3	66			19			92			5.2
	A4	63			19			91			5
	A5	70			19			92			5.3
	A6	79			15			90			5.3
	A7	64			18			104			5.3
	A8	62			19			90			5
	A9	77			19			87			5.3
	A10	77			18			89			5
	A11	65			21			88			5
	A12	68			20			101			5.1
	A13	66			21			90			5.2
	A14	60			21			99			5.8
	A15	77			19			87			5.2
	A16	61			18			102			5.4
	A17	62			20			101			5.1
	A18	61			18			90			5.2
	A19	67			20			88			5.2
	A20	77			22			91			5.2
	A21	66			21			85			5.1
	A22	62			22			91			5.2
	A23	73			21			88			5.2
	A24	77			18			88			5.5
	A25	62			20			89			5.1
	A26	79			20			85			5.2
	A27	62			18			86			5.2
	A28	66			19			80			5.3
	A29	77			20			90			5.2
	A30	75			19			90			5.2
	B1		85			35.3798			113			7.8
	B2		90			36.9822			107			7.5
	B3		88			35.7012			98			7.6
	B4		76			30.4438			122			7.5
	B5		86			34.0176			96			7.3
	B6		77			30.0781			120			7.8
	B7		97			37.4214			83			7.8
	B8		78			29.7211			115			7.5
	B9		87			32.7449			122			7.8
	B10		87			32.3468			109			7.1
	B11		88			32.3232			149			7.5
	B12		81			29.3947			101			7.1
	B13		99			35.4979			87			7.8
	B14		78			30.8532			123			7.5
	B15		94			41.2263			96			7.8
	B16		87			35.7495			100			7.7
	B17		84			34.5168			168			7.5
	B18		74			30.4076			100			7.8
	B19		77			27.6095			166			7.5
	B20		78			27.968			161			7.5
	B21		87			33.5635			163			7.2
	B22		83			31.6263			102			7.2
	B23		84			31.6158			117			7.8
	B24		87			32.3468			148			7.5
	B25		90			33.0579			149			7.5
	B26		88			31.935			110			7.8
	B27		74			26.5338			140			7.5
	B28		77			29.34			134			7.4
	B29		69			24.7409			101			8.2
	B30		76			26.9274			105			7.4
	B31		68			25.5937			115			7.4
	B32		76			26.9274			115			7.8
	B33		72			26.4463			115			7.5
	B34		64			25.6369			112			7.4
	B35		65			25.711			119			7.4
	B36		69			29.0943			186			7.4
	B37		64			25			106			7.5
	B38		69			26.6193			138			7.4
	B39		66			25.1486			162			7.5
	B40		68			25.5937			127			7.4
	B41		56			20.8209			145			7.5
	B42		61			22.4059			147			7.5
	B43		79			28.6689			157			7.4
	B44		65			23.3067			134			7.4
	B45		68			26.8977			145			7.4
	B46		77			28.6288			128			7.5
	B47		75			28.2284			147			7.4
	B48		68			24.977			169			7.5
	B49		70			25.7117			184			7.6
	B50		65			23.8751			153			8.2
	C1			75			30.4272			121			6.6
	C2			80			32.0461			247			6.6
	C3			78			30.8532			262			6.6
	C4			66			25.7812			140			7.4
	C5			79			30.4772			124			7.5
	C6			85			32.3884			108			6.6
	C7			90			33.8741			129			6.6
	C8			88			32.7186			126			6.4
	C9			76			27.9155			166			6.6
	C10			86			31.2092			214			6.6
	C11			77			27.6095			119			6.4
	C12			97			34.3679			177			6.4
	C13			78			27.31			148			7.4
	C14			89			34.3351			139			7.4
	C15			68			29.0487			100			6.7
	C16			76			30.4438			166			6.2
	C17			84			33.6485			114			6.4
	C18			58			23.2335			121			6.2
	C19			66			23.1084			163			6.4
	C20			62			21.7079			102			6.6
	C21			73			27.4756			117			6.7
	C22			63			23.4236			148			6.7
	C23			64			23.5078			96			7
	C24			68			24.677			177			7
	C25			63			22.5896			104			6.5
	C26			68			24.093			171			6.4
	C27			65			22.7583			174			6.2
	C28			67			24.9108			121			6.7
	C29			55			19.257			158			7.6
	C30			80			27.6817			142			6.3
	C31			78			28.6501			212			6.2
	C32			64			22.1453			115			6.4
	C33			67			24.0238			218			6.6
	C34			76			29.6875			151			6.6
	C35			63			24.3046			154			6.6

## Sheet: MoCa score
		Control n=30				Diabetes n = 50			Diabetes+di N=35
	N	MOCA score			N	MOCA score			N	MOCA score
	1	27			1	6			1	20
	2	27			2	21			2	18
	3	26			3	23			3	15
	4	24			4	24			4	14
	5	27			5	19			5	17
	6	27			6	13			6	16
	7	24			7	20			7	18
	8	26			8	18			8	17
	9	29			9	14			9	15
	10	25			10	30			10	17
	11	25			11	22			11	16
	12	26			12	23			12	22
	13	24			13	19			13	23
	14	27			14	20			14	18
	15	20			15	3			15	13
	16	24			16	17			16	22
	17	24			17	18			17	16
	18	27			18	14			18	23
	19	27			19	11			19	23
	20	27			20	18			20	19
	21	26			21	18			21	23
	22	27			22	22			22	9
	23	26			23	8			23	20
	24	25			24	30			24	15
	25	28			25	16			25	16
	26	28			26	14			26	13
	27	26			27	23			27	19
	28	23			28	18			28	16
	29	26			29	6			29	9
	30	26			30	17			30	9
					31	30			31	16
					32	11			32	15
					33	10			33	17
					34	8			34	16
					35	19			35	18
					36	23
					37	10
					38	14
					39	14
					40	22
					41	23
					42	17
					43	17
					44	18
					45	25
					46	30
					47	26
					48	30
					49	17
					50	16

## Sheet: Depression
		Control n=30				Diabetes n = 50			Diabetes+di N=35
	N	PHQ9 score			N	PHQ9 score			N	PHQ9 score
	1	2			1	3			1	10
	2	0			2	1			2	10
	3	1			3	1			3	6
	4	0			4	0			4	5
	5	1			5	0			5	10
	6	0			6	3			6	6
	7	0			7	0			7	5
	8	1			8	4			8	5
	9	2			9	1			9	9
	10	1			10	1			10	9
	11	2			11	3			11	13
	12	2			12	2			12	5
	13	2			13	1			13	10
	14	1			14	0			14	5
	15	1			15	2			15	8
	16	0			16	0			16	5
	17	0			17	0			17	11
	18	0			18	4			18	5
	19	1			19	2			19	5
	20	0			20	1			20	5
	21	2			21	1			21	5
	22	1			22	3			22	5
	23	2			23	0			23	6
	24	2			24	2			24	5
	25	0			25	1			25	14
	26	0			26	2			26	7
	27	0			27	0			27	8
	28	0			28	4			28	13
	29	0			29	1			29	5
	30	0			30	3			30	8
					31	2			31	10
					32	0			32	5
					33	3			33	13
					34	0			34	6
					35	0			35	7
					36	2
					37	2
					38	1
					39	1
					40	1
					41	2
					42	1
					43	2
					44	1
					45	4
					46	3
					47	0
					48	1
					49	0
					50	3

## Sheet: ADL score
	Control n=30			Diabetes n = 50			Diabetes+di N=35
	N	I-ADL		N	I-ADL		N	I-ADL
	1	8		1	8		1	8
	2	8		2	8		2	8
	3	8		3	8		3	8
	4	8		4	8		4	8
	5	8		5	8		5	8
	6	8		6	8		6	8
	7	8		7	8		7	8
	8	8		8	8		8	8
	9	8		9	8		9	8
	10	8		10	7		10	8
	11	8		11	8		11	8
	12	8		12	6		12	8
	13	8		13	8		13	8
	14	6		14	6		14	6
	15	8		15	7		15	5
	16	8		16	8		16	8
	17	8		17	8		17	8
	18	8		18	8		18	8
	19	8		19	7		19	8
	20	8		20	8		20	8
	21	8		21	8		21	8
	22	8		22	8		22	8
	23	8		23	8		23	8
	24	8		24	6		24	8
	25	8		25	8		25	8
	26	8		26	8		26	8
	27	8		27	8		27	8
	28	8		28	6		28	8
	29	8		29	8		29	5
	30	8		30	8		30	5
				31	8		31	6
				32	8		32	5
				33	6		33	7
				34	8		34	5
				35	8		35	6
				36	8
				37	8
				38	8
				39	8
				40	8
				41	5
				42	8
				43	8
				44	8
				45	8
				46	8
				47	8
				48	8
				49	8
				50	7

## Sheet: Amylase activity
Amylae activity
Control n=30				Diabetes n = 50				Diabetes+di N=35
N	Abs.	Activity		N	Abs.	Activity		N	ɅAbs.	Activity
1	0.2448	80.2944		1	0.031	10.168		1	0.1485	48.708
2	0.3134	102.795		2	0.3985	130.708		2	0.226	74.128
3	0.2565	84.132		3	0.0945	30.996		3	0.0715	23.452
4	0.2669	87.5432		4	0.1195	39.196		4	0.0895	29.356
5	0.584	191.552		5	0.213	69.864		5	0.157	51.496
6	0.2135	70.028		6	0.049	16.072		6	0.2305	75.604
7	0.2852	93.5456		7	0.2645	86.756		7	0.0615	20.172
8	0.2288	75.0464		8	0.266	87.248		8	0.144	47.232
9	0.2483	81.4424		9	0.0365	11.972		9	0.254	83.312
10	0.2947	96.6616		10	0.436	143.008		10	0.2655	87.084
11	0.2875	94.3		11	0.1035	33.948		11	0.5665	185.812
12	0.2727	89.4456		12	0.1665	54.612		12	0.031	10.168
13	0.485	159.08		13	0.17	55.76		13	0.2	65.6
14	0.226	74.128		14	0.2145	70.356		14	0.09	29.52
15	0.2639	86.5592		15	0.001	0.328		15	0.12	39.36
16	0.2942	96.4976		16	0.066	21.648		16	0.04	13.12
17	0.2357	77.3096		17	0	0		17	0.378	123.984
18	0.291	95.448		18	0.092	30.176		18	0.097	31.816
19	0.2297	75.3416		19	0.0855	28.044		19	0.1	32.8
20	0.29	95.12		20	0.19	62.32		20	0.231	75.768
21	0.2836	93.0208		21	0.0485	15.908		21	0.04	13.12
22	0.259	84.952		22	0.1055	34.604		22	0.0855	28.044
23	0.272	89.216		23	0	0		23	0.19	62.32
24	0.256	83.968		24	0.278	91.184		24	0.0485	15.908
25	0.2134	69.9952		25	0.0715	23.452		25	0.1055	34.604
26	0.2265	74.292		26	0.254	83.312		26	0.04	13.12
27	0.2369	77.7032		27	0.28	91.84		27	0.24	78.72
28	0.2484	81.4752		28	0.156	51.168		28	0.378	123.984
29	0.2359	77.3752		29	0.076	24.928		29	0.097	31.816
30	0.2272	74.5216		30	0.204	66.912		30	0.1	32.8
				31	0.33	108.24		31	0.231	75.768
				32	0.031	10.168		32	0.031	10.168
				33	0.308	101.024		33	0.308	101.024
				34	0.036	11.808		34	0.036	11.808
				35	0.063	20.664		35	0.063	20.664
				36	0.415	136.12
				37	0.009	2.952
				38	0.057	18.696
				39	0.035	11.48
				40	0.039	12.792
				41	0.254	83.312
				42	0.08	26.24
				43	0.156	51.168
				44	0.076	24.928
				45	0.204	66.912
				46	0.33	108.24
				47	0.031	10.168
				48	0.308	101.024
				49	0.0855	28.044
				50	0.19	62.32
